# Supplementary material for: Evaluating the impact of artificial intelligence scribes on clinical documentation in primary care: a simulation study
Source: JAMIA Open. 2026 Jul 7;9(4):ooag101. doi: 10.1093/jamiaopen/ooag101 (PMC13341013; doi:10.1093/jamiaopen/ooag101)
Supplement: ooag101_Supplementary_Data [file ooag101_supplementary_data.zip]

Archive with 1 entries (1 files):
- JAMIAOpen-AI Scribes 2.0 Simmulations - Supplemental File 1.docx
